# Supplementary material for: Mentha piperita Essential Oil in Olive Oil: Extending Erythrocyte Viability and Limiting Bacterial Growth Under Serum-Free Conditions
Source: Molecules. 2026 Feb 2;31(3):516. doi: 10.3390/molecules31030516 (PMC12899880; doi:10.3390/molecules31030516)
Supplement: Supplementary file 1 [file molecules-31-00516-s001.zip]

Archive with 1 entries (1 files):
- molecules-4050263-supplementary.pdf
